# Supplementary material for: Associations Between Social Media Use and Mental Disorders in Adolescents and Young Adults: A Systematic Review and Meta-Analysis of Recent Evidence
Source: Behav Sci (Basel). 2025 Oct 24;15(11):1450. doi: 10.3390/bs15111450 (PMC12649677; doi:10.3390/bs15111450)
Supplement: Supplementary file 1 [file behavsci-15-01450-s001.zip]

Archive with 1 entries (1 files):
- behavsci-3714940-supplementary.pdf
